# Supplementary material for: Temporal Dynamics of Serum Perforin and Granzyme during the Acute Phase of SARS-CoV-2 Infection
Source: Vaccines (Basel). 2023 Aug 1;11(8):1314. doi: 10.3390/vaccines11081314 (PMC10459539; doi:10.3390/vaccines11081314)
Supplement: Supplementary file 1 [file vaccines-11-01314-s001.zip]

Archive with 1 entries (1 files):
- vaccines-2491417-supplementary.pdf
